# Supplementary material for: Optimization of the Pharmacokinetic Profile of [99mTc]Tc-N4-Bombesin Derivatives by Modification of the Pharmacophoric Gln-Trp Sequence
Source: Pharmaceuticals (Basel). 2022 Sep 10;15(9):1133. doi: 10.3390/ph15091133 (PMC9500665; doi:10.3390/ph15091133)
Supplement: Supplementary file 1 [file pharmaceuticals-15-01133-s001.zip]

Archive with 1 entries (1 files):
- pharmaceuticals-1865610-supplementary.pdf
